# Supplementary material for: Hospital Pharmacists’ Perspectives on Adverse Drug Reaction Reporting in Developed and Developing Countries: A Comparative Pilot Study
Source: Pharmacy (Basel). 2025 Jul 29;13(4):103. doi: 10.3390/pharmacy13040103 (PMC12389004; doi:10.3390/pharmacy13040103)
Supplement: Supplementary file 1 [file pharmacy-13-00103-s001.zip]

Archive with 1 entries (1 files):
- pharmacy-3738288-supplementary.pdf
